# Supplementary material for: Consumption Trends of Antifungal and Antiprotozoal Agents for Human Systemic Use in Kazakhstan from 2017 to 2023
Source: Antibiotics (Basel). 2024 Sep 6;13(9):857. doi: 10.3390/antibiotics13090857 (PMC11440096; doi:10.3390/antibiotics13090857)
Supplement: Supplementary file 1 [file antibiotics-13-00857-s001.zip]

Archive with 1 entries (1 files):
- antibiotics-3181756-supplementary.xlsx
