# Supplementary material for: Consumption Trends of Antifungal and Antiprotozoal Agents for Human Systemic Use in Kazakhstan from 2017 to 2023
Source: Antibiotics (Basel). 2024 Sep 6;13(9):857. doi: 10.3390/antibiotics13090857 (PMC11440096; doi:10.3390/antibiotics13090857)
Supplement: Supplementary file 1 [file antibiotics-13-00857-s001.zip › antibiotics-3181756-supplementary.xlsx]

## Sheet: Total
DDD per 1000 per day			Year							%
ATC5 code	Chemical substance	Pharmacological group	2017	2018	2019	2020	2021	2022	2023	2017	2018	2019	2020	2021	2022	2023
J02AA01	Amphotericin B	Antibiotics	0	0	0	4.39426e-05	4.7466e-05	3.45097e-05	6.25115e-05	0	0	0	0.0118579	0.0108905	0.00779093	0.0145016
J02AB02	Ketoconazole	Imidazole derivatives	0.0458738	0.0363931	0.0420886	1.59854e-05	0.382674	8.33791e-06	5.47546e-05	11.3379	8.39185	10.4291	0.00431367	87.7998	0.00188237	0.0127022
J02AC01	Fluconazole	Triazole and tetrazole derivatives	0.311825	0.346001	0.313645	0.330926	0.0523963	0.3938	0.367941	77.0685	79.784	77.7179	89.3005	12.0217	88.9044	85.3562
J02AC02	Itraconazole		0.0464615	0.0507585	0.0473228	0.0391059	0.000253642	0.0484327	0.0619458	11.4831	11.7044	11.7261	10.5528	0.0581951	10.9342	14.3704
J02AC03	Voriconazole		4.93194e-05	4.23046e-05	0.000119608	6.772e-05	1.14738e-07	0.000229987	0.00040142	0.0121895	0.00975497	0.0296375	0.0182743	2.63252e-05	0.0519221	0.0931227
J02AC04	Posaconazole		1.36956e-06	2.78303e-06	4.84809e-06	3.31334e-06	0.000358269	3.29811e-06	4.61764e-06	0.000338492	0.000641736	0.00120131	0.000894107	0.0822003	0.000744583	0.00107122
J02AX04	Caspofungin	Other antimycotics for systemic use	0.000383075	0.000416858	0.000342262	0.000382051	0.000107137	0.00041898	0.000632826	0.0946783	0.0961229	0.0848088	0.103097	0.0245811	0.0945892	0.146805
J02AX05	Micafungin		1.32928e-05	5.74e-05	4.54141e-05	3.08083e-05	1.14738e-05	1.95941e-05	2.25863e-05	0.00328537	0.0132358	0.0112531	0.00831362	0.00263252	0.00442357	0.00523964
Total			0.404607	0.433672	0.403568	0.370576	0.435849	0.442947	0.431066
P01AB01	Metronidazole	Nitroimidazole derivatives	0.171738	0.129166	0.335273	0.121548	0.292492	0.27487	0.208215	86.264	82.3972	93.7423	82.0283	93.2404	94.2311	92.0774
P01AB07	Secnidazole		0.0273462	0.0275941	0.022381	0.0266303	0.0212046	0.0168276	0.0179154	13.736	17.6028	6.25771	17.9717	6.75961	5.76887	7.92258
Total			0.199084	0.15676	0.357654	0.148179	0.313696	0.291697	0.22613

## Sheet: Community
DDD per 1000 per day			Year							%
ATC5 code	Chemical substance	Pharmacological group	2017	2018	2019	2020	2021	2022	2023	2017	2018	2019	2020	2021	2022	2023
J02AA01	Amphotericin B	Antibiotics	0	0	0	0	0	0	0	0	0	0	0	0	0	0
J02AB02	Ketoconazole	Imidazole derivatives	0.0341278	0.0305353	0.0234843	1.59854e-05	0.288631	8.33791e-06	5.47546e-05	10.1411	8.57931	7.42128	0.00559608	85.2532	0.00232384	0.0151318
J02AC01	Fluconazole	Triazole and tetrazole derivatives	0.261389	0.279578	0.249928	0.249089	0.0499235	0.312669	0.301603	77.6716	78.5512	78.9799	87.1997	14.7459	87.1433	83.3498
J02AC02	Itraconazole		0.0406084	0.0458037	0.0430299	0.0365363	2.86845e-06	0.0461088	0.0601304	12.0668	12.8692	13.5979	12.7904	0.000847256	12.8509	16.6174
J02AC03	Voriconazole		2.25827e-05	0	0	0	0	1.25416e-05	6.37549e-05	0.00671044	0	0	0	0	0.00349544	0.0176191
J02AC04	Posaconazole		0	0	0	0	0	0	0	0	0	0	0	0	0	0
J02AX04	Caspofungin	Other antimycotics for systemic use	0.000383075	1.19273e-06	2.94418e-06	1.20617e-05	0	0	0	0.113831	0.000335113	0.000930393	0.0042225	0	0	0
J02AX05	Micafungin		0	0	0	0	0	0	0	0	0	0	0	0	0	0
Total			0.336531	0.355918	0.316445	0.285654	0.338557	0.358799	0.361852
P01AB01	Metronidazole	Nitroimidazole derivatives	0.147813	0.111664	0.332314	0.105497	0.279611	0.26378	0.207259	84.4031	80.2283	93.7419	79.974	92.974	94.0182	92.0606
P01AB07	Secnidazole		0.0273145	0.0275188	0.0221848	0.0264171	0.0211301	0.0167828	0.0178743	15.5969	19.7717	6.25808	20.026	7.02601	5.98184	7.93943
Total			0.175128	0.139183	0.354499	0.131914	0.300741	0.280563	0.225133

## Sheet: Hospital
DDD per 1000 per day			Year							%
ATC5 code	Chemical substance	Pharmacological group	2017	2018	2019	2020	2021	2022	2023	2017	2018	2019	2020	2021	2022	2023
J02AA01	Amphotericin B	Antibiotics	0	0	0	4.39426e-05	4.7466e-05	3.45097e-05	6.25115e-05	0	0	0	0.0517447	0.0487874	0.0410106	0.0903165
J02AB02	Ketoconazole	Imidazole derivatives	0.011746	0.00585779	0.0186043	0	0.0940434	0	0	17.2542	7.53374	21.3541	0	96.6615	0	0
J02AC01	Fluconazole	Triazole and tetrazole derivatives	0.0504357	0.0664232	0.0637165	0.0818365	0.0024728	0.0811305	0.0663382	74.0871	85.4274	73.134	96.3668	2.54164	96.4138	95.8453
J02AC02	Itraconazole		0.00585309	0.00495487	0.00429292	0.0025696	0.000250774	0.00232391	0.00181544	8.59785	6.37249	4.92743	3.02584	0.257756	2.76169	2.62295
J02AC03	Voriconazole		2.67367e-05	4.23046e-05	0.000119608	6.772e-05	1.14738e-07	0.000217446	0.000337665	0.0392747	0.0544082	0.137286	0.0797439	0.000117932	0.258408	0.487857
J02AC04	Posaconazole		1.36956e-06	2.78303e-06	4.84809e-06	3.31334e-06	0.000358269	3.29811e-06	4.61764e-06	0.00201181	0.00357928	0.00556466	0.00390163	0.368243	0.0039194	0.00667155
J02AX04	Caspofungin	Other antimycotics for systemic use	0	0.000415666	0.000339317	0.00036999	0.000107137	0.00041898	0.000632826	0	0.53459	0.38947	0.435682	0.110119	0.497907	0.914306
J02AX05	Micafungin		1.32928e-05	5.74e-05	4.54141e-05	3.08083e-05	1.14738e-05	1.95941e-05	2.25863e-05	0.0195264	0.0738226	0.0521264	0.0362783	0.0117932	0.0232852	0.0326326
Total			0.0680762	0.0777541	0.0871229	0.0849219	0.0972914	0.0841483	0.0692138
P01AB01	Metronidazole	Nitroimidazole derivatives	0.0239249	0.0175015	0.00295922	0.0160517	0.0128811	0.0110898	0.000956153	99.8676	99.5716	93.7834	98.6896	99.4243	99.5975	95.8819
P01AB07	Secnidazole		3.17215e-05	7.5291e-05	0.000196156	0.000213139	7.45796e-05	4.48163e-05	4.1066e-05	0.132412	0.428354	6.21657	1.31043	0.575651	0.402496	4.11805
Total			0.0239566	0.0175768	0.00315538	0.0162649	0.0129557	0.0111346	0.000997218

## Sheet: ITSA
Quarter_Year	Quarter	Total_J02	Community_J02	Hospital_J02	J02AA01	J02AB02	J02AC01	J02AC02	J02AC03	J02AC04	J02AX04	J02AX05	Total_P01	Community_P01	Hospital_P01	P01AB01	P01AB07	Intervention
Q1_2017	1	0.435768	0.361831	0.0739368	0	0.042601	0.341278	0.0515232	0	1.47027e-06	0.000345513	1.83783e-05	0.177589	0.176599	0.000990776	0.158889	0.0187	0
Q2_2017	2	0.419478	0.343483	0.0759946	0	0.0485552	0.317605	0.0527632	9.5426e-05	2.989e-06	0.000438051	1.81764e-05	0.25927	0.193924	0.0653457	0.223797	0.0354727	0
Q3_2017	3	0.373917	0.310998	0.0629191	0	0.0497653	0.28242	0.0414324	5.18389e-05	1.03878e-06	0.000230129	1.67802e-05	0.204106	0.182177	0.0219298	0.175126	0.0289803	0
Q4_2017	4	0.390104	0.330437	0.0596679	0	0.0425319	0.306699	0.0403056	4.94417e-05	0	0.000518389	0	0.155558	0.148047	0.00751071	0.129426	0.0261322	0
Q1_2018	5	0.462872	0.376158	0.0867143	0	0.0439578	0.369856	0.0486259	6.68135e-05	0	0.000311998	5.32089e-05	0.119363	0.118208	0.00115575	0.092461	0.0269022	0
Q2_2018	6	0.457613	0.372792	0.084821	0	0.0428349	0.357526	0.0567485	6.57803e-05	5.98002e-06	0.000351027	8.07303e-05	0.155593	0.135429	0.0201647	0.130108	0.0254854	0
Q3_2018	7	0.420463	0.341606	0.0788566	0	0.0339581	0.332463	0.0536001	2.854e-05	3.15468e-06	0.000376195	3.40114e-05	0.210208	0.180121	0.0300871	0.181403	0.0288047	0
Q4_2018	8	0.394636	0.33374	0.060896	0	0.025056	0.324803	0.0440784	8.87254e-06	1.97167e-06	0.000625218	6.1812e-05	0.14105	0.122479	0.0185709	0.111904	0.0291463	0
Q1_2019	9	0.447391	0.34633	0.101061	0	0.0597791	0.344926	0.042237	5.97015e-06	5.89055e-06	0.000399403	3.79105e-05	0.339456	0.336046	0.00341027	0.315974	0.0234821	0
Q2_2019	10	0.414148	0.327367	0.086781	0	0.0347955	0.323737	0.0549208	2.36182e-05	7.08546e-06	0.00058396	8.05971e-05	0.349097	0.343983	0.00511413	0.327894	0.0212032	0
Q3_2019	11	0.397005	0.303019	0.0939855	0	0.0388735	0.303288	0.0543689	0.000190542	4.51655e-06	0.000274497	4.96431e-06	0.369278	0.366707	0.00257035	0.346506	0.0227716	0
Q4_2019	12	0.356797	0.289833	0.0669632	0	0.0352116	0.283418	0.0377365	0.000254786	1.94679e-06	0.000115055	5.84037e-05	0.372297	0.370744	0.0015536	0.350219	0.022078	0
Q1_2020	13	0.349219	0.281041	0.0681777	5.33232e-05	3.53617e-05	0.309242	0.0392891	0	5.65787e-06	0.000557536	3.65404e-05	0.118356	0.116656	0.00170006	0.0874502	0.0309061	0
Q2_2020	14	0.349125	0.264672	0.0844523	5.27372e-05	5.82885e-06	0.309783	0.0386857	6.52831e-05	3.41959e-06	0.000494869	3.38073e-05	0.169786	0.135169	0.0346173	0.149799	0.0199871	0
Q3_2020	15	0.46178	0.333859	0.127921	5.07912e-05	5.76549e-06	0.421396	0.0398274	0.000204098	7.68732e-07	0.000268672	2.70978e-05	0.172772	0.157805	0.0149667	0.148893	0.0238787	1
Q4_2020	16	0.321481	0.262714	0.0587671	1.92183e-05	1.72965e-05	0.282582	0.038621	0	3.45929e-06	0.00021217	2.59447e-05	0.131387	0.117728	0.0136582	0.0996169	0.0317698	1
Q1_2021	17	0.3793	0.294084	0.0852157	4.84715e-05	0.330985	0.0477485	3.43178e-05	0	0.000386802	6.97989e-05	2.61746e-05	0.302244	0.284609	0.0176344	0.282134	0.0201094	1
Q2_2021	18	0.429054	0.328511	0.100544	3.69814e-05	0.362205	0.0657768	0.000516157	4.60212e-07	0.00035839	0.000161074	0	0.293177	0.281496	0.0116808	0.272602	0.0205744	1
Q3_2021	19	0.468007	0.360203	0.107804	3.18376e-05	0.424427	0.0428392	0.00024055	0	0.000377824	9.1042e-05	0	0.369755	0.354195	0.0155604	0.347269	0.022486	1
Q4_2021	20	0.46573	0.370355	0.0953752	7.24814e-05	0.411734	0.053265	0.00022163	0	0.000310681	0.000106405	1.99154e-05	0.289138	0.282103	0.00703513	0.26752	0.0216182	1
Q1_2022	21	0.409794	0.320632	0.0891617	5.59555e-05	3.38149e-05	0.359163	0.0498867	0.000334767	0	0.00031166	8.45371e-06	0.304239	0.292472	0.0117676	0.28734	0.016899	1
Q2_2022	22	0.392068	0.291331	0.100738	3.29124e-05	0	0.349647	0.0417059	0.000109805	7.72911e-06	0.000523387	4.18041e-05	0.274137	0.262036	0.0121002	0.258162	0.0159747	1
Q3_2022	23	0.527076	0.441612	0.0854646	2.54662e-05	0	0.475258	0.0511637	0.000121844	4.48414e-06	0.000482964	1.92965e-05	0.28378	0.270666	0.0131141	0.26557	0.0182104	1
Q4_2022	24	0.441576	0.380057	0.0615183	2.41535e-05	0	0.389897	0.0509329	0.000354505	9.55637e-07	0.00035671	8.82127e-06	0.304716	0.297135	0.00758078	0.288497	0.0162187	1
Q1_2023	25	0.44411	0.369706	0.0744041	5.74978e-05	0	0.369322	0.0737777	0.000419972	1.62844e-06	0.000531835	0	0.210325	0.209573	0.0645195	0.194033	0.0162923	1
Q2_2023	26	0.378453	0.307471	0.0709824	6.45788e-05	0	0.322402	0.0545533	0.000511578	1.19327e-05	0.000871343	3.84335e-05	0.21807	0.217224	0.0680461	0.200605	0.0174653	1
Q3_2023	27	0.415085	0.337315	0.07777	9.55567e-05	0	0.356342	0.0579234	0.00021316	2.82403e-06	0.000492033	1.62925e-05	0.233451	0.23312	0.0701526	0.214539	0.0189128	1
Q4_2023	28	0.486325	0.432494	0.053831	3.23263e-05	0.000217233	0.423234	0.0617057	0.000462571	2.09992e-06	0.000636493	3.53004e-05	0.242243	0.240192	0.0685204	0.223293	0.0189509	1

## Sheet: Forecasting
Year	Total_J02	Community_J02	Hospital_J02	Total_P01	Community_P01	Hospital_P01
2017	0.404607	0.336531	0.0680762	0.199084	0.175128	0.0239566
2018	0.433672	0.355918	0.0777541	0.15676	0.139183	0.0175768
2019	0.403568	0.316445	0.0871229	0.357654	0.354499	0.00315538
2020	0.370576	0.285654	0.0849219	0.148179	0.131914	0.0162649
2021	0.435849	0.338557	0.0972914	0.313696	0.300741	0.0129557
2022	0.442947	0.358799	0.0841483	0.291697	0.280563	0.0111346
2023	0.431066	0.361852	0.0692138	0.22613	0.225133	0.000997218
